# Supplementary material for: Creation of New Oregano Genotypes with Different Terpene Chemotypes via Inter- and Intraspecific Hybridization
Source: Int J Mol Sci. 2023 Apr 15;24(8):7320. doi: 10.3390/ijms24087320 (PMC10138667; doi:10.3390/ijms24087320)
Supplement: Supplementary file 1 [file ijms-24-07320-s001.zip]

Archive with 2 entries (2 files):
- Supplemental Figures.pdf
- Supplementary Tables.xlsx
