# Supplementary material for: Creation of New Oregano Genotypes with Different Terpene Chemotypes via Inter- and Intraspecific Hybridization
Source: Int J Mol Sci. 2023 Apr 15;24(8):7320. doi: 10.3390/ijms24087320 (PMC10138667; doi:10.3390/ijms24087320)
Supplement: Supplementary file 1 [file ijms-24-07320-s001.zip › Supplementary Tables.xlsx]

## Sheet: Table S1
Supplementary Table S1 Primers used to develop SSR markers.
Primer	Forward primer sequence	Tm (℃)	Reverse primer sequence	Tm (℃）
OvSSR001	TCCGAAATCAACGCATATCA	60.035	CCAGTTGGTTGTGGGAAGTT	59.861
OvSSR002	CCCAAACTTTGCGTTTCCTA	60.103	CCTCGTTGTTGGGAAATTGT	59.83
OvSSR003	TGTGCTGCTGTCTTGGTAGC	60.207	CTGTGAAGAAGGCCGAAAAG	59.986
OvSSR004	ATAAGCAAATTTCGGGACGA	59.547	CTGTAGGGCAGCTTGGTTTC	59.875
OvSSR005	CATGTGGTGGTGGCGTATAG	59.864	TGCATGTCCCTCAAATTCAA	60.049
OvSSR006	GGATGGAAGGTTGTGATTGG	60.173	TCCATCTTCCTCCAAAACTCA	59.656
OvSSR007	CCTTTTGGCCTGATGAAGAA	60.184	CCTCAAATTTGCACGTTTCC	60.481
OvSSR008	GGAGCCAATTTGCTTATGGA	60.038	TTCTGACGTTGGATGGACAA	60.088
OvSSR009	ACGTTGCCGAAGGTATAACG	60.018	CCAGCTTGTTTCCTCCTCAC	59.844
OvSSR010	GGGAGCTCTCACGGTTGA	59.911	GGGTCCCACTTGTCTAACAAAA	60.254
OvSSR011	GAGGCATCGGAATGAAGAAA	60.155	TCCCTCCCTCTCTTCTCCTC	59.883
OvSSR012	TGAGAAATGAGGGTGCAAGA	59.369	GCCAAACACCCTCTAAATGC	59.574
OvSSR013	TCCAAAGTCCAAACCCACTC	59.943	CAGTGGTGATGGTGAAAACG	60.001
OvSSR014	CTTGATGCATGAGCCGTAGA	59.972	AGGCCAACTCACCCTTCAC	60.104
OvSSR015	GGTTGAGCCGTTTCCTATCA	60.074	GGTTTAGGTTGGCTCCATGA	59.933
OvSSR016	TGCAGATCGAAGTGCTATGG	59.972	TTCTGCTGTATGCGTGCTTC	60.165
OvSSR017	CAGCAGCAACAAATGCAGAT	60.019	ATCGTCCAAGGACTCCCTCT	60.073
OvSSR018	GGTTCGGAGGGGAATTAAGA	60.258	CTTTCCAAAACCCCAGTCAA	59.942
OvSSR019	TGATCTGTCGTGGACGTAGG	59.701	GAGCTAGTGCGGAATGTGGT	60.285
OvSSR020	GGCTCCTTGCTGTGATAAGG	59.836	GAGAAATGGCCATGCTTGAT	60.043
OvSSR021	CGGAATGACGACGGTTATCT	59.955	AGCCAAAACATGGGTACTGC	60
OvSSR022	TGGGAATATGAGTTGCTAATGC	59.104	GCACACATGCACACATTCAC	59.581
OvSSR023	GCGATCTGGCCAAATGTAAT	59.929	ATTGACGGAGGAGAAGCTCA	59.95
OvSSR024	CCGCCTTCACTCCAATTTTA	60.067	GCTAACGCTGCATTTCATTG	59.472
OvSSR025	TCCCCTTCTTCAATTGGTCA	60.43	CGCCACATTGTGTAGCACTT	59.788
OvSSR026	GCCATCTTCATCCATCCAAT	59.715	GCAAGGGAAATTGCCTCTAA	59.297
OvSSR027	AAAATTTTCGGCGGTGAAC	59.93	TCAATGGAGGAGGAGAATGG	60.003
OvSSR028	TCGAGTCTTCGATAGCTTTGC	59.744	TGCGTGGATTGTTTTGATGT	59.972
OvSSR029	CGTGTTAACGTTCCCGTTTT	59.898	TCGACGTATTCATGCGGATA	60.058
OvSSR030	CCCCAAACTCGTGTTCAACT	60.005	GGAAGTTGGTGGTCTGTTGG	60.399
OvSSR031	CCAAAACAAGAAGACTCTGCAC	59.029	GCTGTGCATTGTGTCACCTT	59.758
OvSSR032	AGTGCGAGAGAAAGCGAGAG	60.035	TCGGCCCAAGAAATAAATTG	59.901
OvSSR033	TGTATGAGCGTCCCAAACTG	59.716	GGAAGAATGGAGCCTTCGTA	59.269
OvSSR034	AGCCCACCCCACTTTATTTT	59.704	GCTCAAATGGGGTTTTAGCA	60.074
OvSSR035	GTCTACAAGGGCAGCTCGAC	60.02	GAGGGAAAGGGGTGTTTCTC	59.912
OvSSR036	TCACCGTTTCGCGTTCTAAT	60.637	GACACATACGAAATCAAGGGTCT	59.406
OvSSR037	GGACGTAGGAGGGTTTCTCC	59.935	CTGGTCAAGCTCGTTCAACA	60.025
OvSSR038	TCCGTTCTGCTTGATTGACA	60.39	GGAAGCGTCTTACCAACGAC	59.74
OvSSR039	TTTAAGGAAAATGGCGCAAG	60.198	AAATCCTCACGCACTTCCAC	60.119
OvSSR040	GGAATGTGGTGGAGGTTGAT	59.636	CCAAAGGTGAAAGGGATTCA	59.903
OvSSR041	TGCAACAATTACCCCACCTT	60.227	GCTTCGGTTTGTATTCTTTTCG	60.128
OvSSR042	ACACATCCGTGGTGATGAAA	59.812	TCCTACCTGATCACCCACCT	59.38
OvSSR043	CGTTGGTTGTAAGGCCACTT	60.03	ACAGTCCGGAATTTGGTGAG	59.966
OvSSR044	AAATCTCGCACCTGTTTTGG	60.11	CCACCTTATGTCGCCTCAAT	59.955
OvSSR045	GTTTCTGTTGGACGGGAGAA	60.088	GGCTTCTGTAACACCCCGTA	59.993
OvSSR046	GCCAATGAAGATGGGTATTTG	59.287	AACCAACCCAATTTCCTTCA	59.264
OvSSR047	TTTGCGTGAGAGGGAGATTT	59.813	TGTGCTGACATGGCAAGAAT	60.272
OvSSR048	TGGACGCATGTATCAACTCA	58.649	GATGATTTTGCGATGCCTTT	60.045
OvSSR049	CTCCACTTTATGGGCCTTGA	60.066	TCGTCCCCAAAGATAAAACG	59.931
OvSSR050	CAGCTTCAGCATCCTTTTCC	59.955	CAGCCCTTGCATCTATGGTT	60.096
OvSSR051	GTTTTCTTTTGCCGCTTGAG	59.996	TAGCCGAAATCAACCAAAGC	60.209
OvSSR052	CTACCACTCGGCCACACAC	60.17	TGGAACCTTCCCTCATTTTG	59.903
OvSSR053	CGAAGTCATGAAACGCACAC	60.31	AAAAGCGTGCCAGAATTGTC	60.257
OvSSR054	GCCGCAAAACTCTAAGCAAG	60.152	GGTGTGAAGGTTGCGAAGAT	60.119
OvSSR055	TTTGCCTGGTGGACAGATTT	60.495	AAACGGTTGGACATTGGTGT	60.134
OvSSR056	ACGAGGTAGACGGAGGGAGT	60.133	GATGGAAGGCTGTGATTGGT	59.934
OvSSR057	ACTGCAACACATCGTTCGAG	59.905	TGCTGTGCGTAGAGTTCGTC	60.207
OvSSR058	CACAACCGCAGTGAAAGAGA	60.025	CCACCTGACATATCCTCTCCA	59.935
OvSSR059	GAAGTTGGCAATGTTTGGTG	59.024	TTTGTCACCTCCAGACTCCA	59.23
OvSSR060	TCAATTCGGAGACGGATTTC	60.014	CATTCTTCTCCCCTCATCCA	60.003
OvSSR061	ACCCCATACATGCTCCTTTT	58.386	CCCTTTGAGCCTTAGCCTTT	59.85
OvSSR062	AAATGGATGGCTCAGATTGG	59.894	TGCATTATGATGACCGATGC	60.463
OvSSR063	TTTACGTGGTTCGGTGTTGA	60.004	TATGTGGCAAGTGAGGTGGA	60.112
OvSSR064	GCGACTTCTCTCCCCTCTCT	60.096	GTCGCAGTCGTCTCCTTCTC	60.143
OvSSR065	GGATCGGGATCCTTAATGCTA	60.253	CGAGCAAAGTGGACGTAGAA	59.072
OvSSR066	TCTGAACAGCTGGATCAACG	59.984	GGCCGATGAAGATCTGAAAA	60.155
OvSSR067	GTGCACTCAGCAAACAAGGA	60.032	TGAGCTCGAAGCTTCACGTA	59.888
OvSSR068	TAAGGGTCACGACCCAGAAC	59.966	TCAAGCTTGTAGGCGGAAGT	60.015
OvSSR069	TTTCCGAAAACAGTGCATGA	60.234	TCCATCCATCTTCCATCCTC	59.821
OvSSR070	CAATTCCAAGCCCATAACCA	60.692	TGAGAGAGAGAGGCGAGAGG	59.962
OvSSR071	GACGTATTTGCCCTTCCTTG	59.569	TGAATTAAGCCAAGCATGTGAG	60.264
OvSSR072	CTGGCATATTTGAGGCGATT	60.06	GGCAAGGGGACAACATTCTA	59.933
OvSSR073	CATCGAACCAATGATGTTGC	59.931	CCCAACAGAAACGAAAGGAA	60.081
OvSSR074	CTGGGTCTTGGTTTGGTCAT	59.82	TATCAGCTCTGCCGACAATG	59.972
OvSSR075	TTTCATCGGGTATGGGAACT	59.244	ATCTGGATTGGTGGAGCAAG	60.073
OvSSR076	TCAGGCAGTTTGTCAGCCTA	59.591	TGTGCTTTATGCGGAAGTTG	59.872
OvSSR077	CCAACCTCAGTCATCATGGA	59.473	TTCGAGGAGCAGGCTACATT	59.978
OvSSR078	TTCGTCCCACATCGAATTTT	60.309	TGAAGTTTGCGTTCATTACCAC	60.039
OvSSR079	GGGACGGAGGGAGTATTTTC	59.766	ATTCCCCGTCACAGTCACTC	59.969
OvSSR080	CTCCACCATCTCCTCGTAGC	59.827	AAAATCAATGCCCATGAAGC	59.907
OvSSR081	TGAAACGTCCCATTTTCAGG	60.863	GTGTGCGTGAGTTGGAAGAA	59.88
OvSSR082	GAGCCTGAGCTGCTTGAGAT	59.857	AACACCGTTTCCTCCAAAGA	59.569
OvSSR083	ATTGGCGTCTTTGGATTTTG	59.938	CCGAACCGTCTCTTCTTCTG	59.982
OvSSR084	GGTGGCAGAACGAGAGAGAG	60.135	TCAGGCCCAATTCAATAAGC	60.038
OvSSR085	ATTAAACTCCGTGCCGAATG	59.96	GGCGTGTTAAAATGCGAAAG	60.619
OvSSR086	ACTTGGCAGACCATGATTCC	59.934	AGCCGTCTGATTCTTCGTGT	59.874
OvSSR087	CCGTGTTAATCACCCAAGGT	59.711	CGGAATTTGGTGAGCAGTTT	60.11
OvSSR088	ACTCTTGAGCAGCACGACCT	60.205	AACGGTCCACTGATCTACCG	59.989
OvSSR089	CAAGCACTGGACTCATGCTTAAT	60.675	TCGCATCAATGCTTGTAAGG	59.833
OvSSR090	ATCGGATTTGAACCGATGAC	59.756	CCCCACCTTCTAGGCAAAGT	60.488
OvSSR091	GGTTGGTGTTGGGAGCTGTA	60.954	CATGTCGATCTTTGCCCTCT	60.218
OvSSR092	TCTTCGTCCTCGTCATCCTT	59.803	CTGAGCACGAACGACTTGAA	60.175
OvSSR093	GATGTTTTGGTTTGGGATGG	60.029	TCACTGTGTGGCTCCAGTTC	59.872
OvSSR094	CAGAGCATGTTCTCCACGAA	59.984	TCGAGGTCTGATGCTGACAC	59.988
OvSSR095	GTCGTGCATCCCCATTATTC	60.163	CACGTGTTTGGACGCATTAT	59.469
OvSSR096	ACTGCTATGGCTGCTCGTCT	60.187	AAGGGCAACCCTTATCCAAG	60.312
OvSSR097	CTCTCCTGCGACGTCTCTCT	59.883	GACTTTGGGCTGCTTAGGTG	59.875
OvSSR098	AATCAAGAGCGGCAGAGTGT	60.02	CTGCGTTGCTGACTGGATTA	60.011
OvSSR099	CCCGTCTCTCTCTCCTTTCC	60.328	CCTTCCTCTTGCGACTGTTC	59.989
OvSSR100	TGTGCTAAGTGCGGAAGTTG	60.05	GGTCAGCCTAACGTGGATGT	59.997
OvSSR101	CCCAAGTCGGGACCAGTTAT	61.123	CACGCATAAAGAGAGAAGAAATCC	60.592
OvSSR102	GGAAGGTTGTCGCATCCTAA	60.074	AAGCATGCAGAAAAGCCAGT	60.022
OvSSR103	TTGATGGTGGTGGTGAAATG	60.216	AAAGAGGGAGGGAGGGGTAT	60.144
OvSSR104	CCGGAAGATAGGAGGTTTGG	60.807	AACCTCTTTTCAACTCCAACCA	60.012
OvSSR105	TTAGCGGCAGTCAGTTTCCT	60.015	TAGCCAGTGAGTGGGGTCTT	59.721
OvSSR106	CACACCCCAAAAGGATCAGT	59.82	TTTCCAAATTGCGAAGCTCT	59.96
OvSSR107	TCAACCGACCTTTTCCTTTC	59.146	CCCAATATCTGCATGCTTGAC	60.484
OvSSR108	CCAATGGTGGAGGAGACATT	59.779	TGTTGGTGAACAATGCTGGT	60.008
OvSSR109	TTCTGACGTTGGATGGACAA	60.088	GCAACTCAAGCCCAAGTCTC	59.997
OvSSR110	ACGTGTGTTCGGCTATTTCC	60	GTAACAAGAAGGCCGACCAA	60.11
OvSSR111	ACGTGGACGTAGGAGGGTTA	59.473	CGGAAGTTGATGGAAGATGG	60.452
OvSSR112	TGAATATCAAGCCACCCGTTA	60.329	TTTTACCCTTCCGTCAATGG	59.795
OvSSR113	GCCCAAGGTTCTAAGTGCAG	59.875	TTTGACAGTGCGGAATTTTG	59.706
OvSSR114	TTAATGGGACGTGGGATGAT	60.014	CATGTAAGGCCATCCGAACT	59.955
OvSSR115	CTGTAGCGAGACGAGCATGA	60.31	GGGTGGCTTAGTGGTTGAGA	60.111
OvSSR116	GCACCAGTTAATCTTCACCGTAG	60.069	TTCGTGGCCGAAGAAAATTA	60.56
OvSSR117	CAACGAACCTCTGGCTCTTC	59.989	CCCCACTTTCTCCTCTCTCC	60.186
OvSSR118	TCAAATTCGCATCCCTGATT	60.414	CACCCTCACAAAATCCCCTA	59.784
OvSSR119	GGAATACCTTGATCGCATGG	60.296	CTGCACTCAATCACCTCAACA	59.889
OvSSR120	AACCGGAAGATAGGAGGTTCA	59.948	CCCTCCATCAACATCAACTACA	59.853
OvSSR121	GCGAGACCTGCGAACAATA	59.964	CAAACGATTGAGGCCATTCT	60.074
OvSSR122	CGTCCTCATTGCGGAGTAAT	60.096	CATTAGCATTGTGCCCTGTG	60.134
OvSSR123	TCTCTCAACTGCCCACCTCT	59.986	CGCCCAGAGAGAGAGAGAGA	59.962
OvSSR124	AAGGTTAAGCATGCCCAAAA	59.586	GACCCGGGATAAAGTGTTGA	59.79
OvSSR125	ATTCGTTGATCATTGCACGA	60.08	GCCCTACTCCACACCAACAT	59.851
OvSSR126	TGCAGCATGAGCACACATAG	59.595	GGGTGGCAGAGAGAGAGAGA	59.663
OvSSR127	TAATCGCCCCTCTCATTTCA	60.544	TCTCCGATCCTCACCAAGTT	59.655
OvSSR128	AATGTGGTCACAGCGAATGA	60.12	ATGCAACCTACCCACCATGT	60.119
OvSSR129	CATCTGATCGAACTGGCAGA	59.942	GCCTCACCCTTCCTCTTCTT	59.817
OvSSR130	TAGCAGCCCCAATCTTAACG	60.223	ATGTTCTCAACGCCTCCATC	60.081
OvSSR131	AGAAACAAAGTCGGCTGCAT	59.882	GTTTTGACCGCAAATTCCAT	59.807
OvSSR132	GCAAGAACCAACCCAGAAAG	59.711	TGTTGCTTTCGTTCTGTTCG	60.027
OvSSR133	GCTGTTGTAAAGCCCGTTGT	60.176	TGGAATATGGTGGGAGGTTG	60.572
OvSSR134	TCGAAACCAACAACCTCACA	60.128	AAGTGGTGAGACCCAACTACTTTT	59.52
OvSSR135	TTGCTTTCGTTCTGTTCGTG	60.027	GAAGAAACACGCAATGACCA	59.697
OvSSR136	GGAGTGGTGTTGTCCGAAGT	60.009	TAAAGGATCGGTGTGGGAAG	59.926
OvSSR137	CTGACGTGGACGTAGGAGGT	60.174	TCAAGGTCGATGCAACAGAG	59.984
OvSSR138	TTGATGTGGTCCCATTCTGA	59.893	TGGTGAAGCTCAGTGTTCCA	60.44
OvSSR139	GATTGGCTTTTGGGATGAGA	60.014	CCAGCAACAAGCATTCAGTG	60.449
OvSSR140	TTTCCTTCGTCCTCCTCTGA	59.92	AGGCATGATAAATCCCCACA	60.155
OvSSR141	TCGACGAAACATTTCCGAAT	60.448	GTTTGTTGATTTGGGGCATT	59.668
OvSSR142	TCTTCAAGGGTTACTCAAAGCA	59.017	GATGATTGTGGGGCATGATT	60.557
OvSSR143	ATGGCCGAGAGAGCAAAATA	59.807	GGTGCCGAACTCAACACTCT	60.307
OvSSR144	CTATTTCCAGGCTCCAGCAG	59.971	CACCGCTCAACACGATTATG	60.134
OvSSR145	ACGCGCCATAAACACATACA	60.021	GCTGAAGCTCTAGCCTCCAA	59.859
OvSSR146	GGTGCCGTGAATTAAGGAAA	59.938	ATAGGGGTGGGTTCTCATGG	60.959
OvSSR147	GGACAAGAATGCCCTCACAT	59.934	TGCACTTAAGAACGCATTACG	59.04
OvSSR148	GGGGCAAGTAGGAAAATACCC	60.879	AAAGCGGGTTAGGGAGAGAG	59.842
OvSSR149	TCCCCGATTCTCCTCCTAAT	59.859	TCAATCTCCAAGCTCCAAGAA	59.94
OvSSR150	CCGTGTTAATCACCCAAGGT	59.711	TTCCCAACAGAGTTCCAAGC	60.232
OvSSR151	AGTCGGGGATTTTAGCCTGT	59.962	GACCACATCGCCATTGATTT	60.733
OvSSR152	ATGAATCGAAGGGGTCGTTT	60.693	GGCAATGATTTTGAATGCTG	59.115
OvSSR153	CGACATGGGGTTGGAATTTA	60.555	ACGACCGGCATGAAGTTG	60.688
OvSSR154	TGCCTTTCTCTGCAACTGTG	60.175	CATGTCCGAATTTTGGGATT	59.622
OvSSR155	GAAAGGCCTTATTGCAGCAC	59.851	TGGAAGGAAAGAGATTCACGA	59.799
OvSSR156	GAACAACTGGGCGAACAAAT	59.978	GTGCCATACTGGAAGCCATT	59.962
OvSSR157	AATCGCCCAAGGTCCTAAGT	59.962	CGGAATTTGGTGAGCAGTTT	60.11
OvSSR158	TGCAAGGAAGAGAAGGGAGA	60.065	CAAGAGACGTTTTGGGCTTC	59.853
OvSSR159	TTTCAAAATCGCAAGTGTCG	59.849	GGCAATTTCATCCCAAGAGA	60.014
OvSSR160	CACCCTTTCGAGTCCTTCAC	59.697	AGGTGTGCATAGCGAACGAT	60.688
OvSSR161	GGCTCCTGGAGTAGCCAAAT	60.599	CCGTCCGTGCAGTAACATTAT	59.897
OvSSR162	CTCGCTATCCAGCCTAGTGG	59.993	CAGGTCGAGACGGTTTTCTC	59.844
OvSSR163	AAAATCGACGTGGAATGGTT	59.292	ACACCAAATAGGGTCGCTTG	59.993
OvSSR164	GCCGAATTCTGTTATTCGTCA	60.089	CGTAGGGAGCTCCTAAGTTCAA	59.907
OvSSR165	CGTGTTAACGTTCCCGTTTT	59.898	TCGACGTATTCATGCGGATA	60.058
OvSSR166	CGTGTTAACGTTCCCGTTTT	59.898	TCGACGTATTCATGCGGATA	60.058
OvSSR167	ATAATCCACTGGGCTCGACA	60.483	GGTGAGGAATGCTGGCTAAC	59.7
OvSSR168	CGTGTTAACGTTCCCGTTTT	59.898	TCGACGTATTCATGCGGATA	60.058
OvSSR169	TGTGCTAAGTGCGGAAGTTG	60.05	CTGACGTTGACGTAGGAGCA	60.049
OvSSR170	GCCAGCCATACAGGAGTTTT	59.198	GGTCACAAGGTGGCATTCTT	59.973
OvSSR171	AAACAAAGGCACACCAATCC	59.836	GCACAAACACAACACAAAGGA	59.649
OvSSR172	AGGAGGCAGAGGAGGAAGAG	60.088	ATGGTCGCTTGGACCAGTAG	60.134
OvSSR173	GTATGCTGCACGATCGAAAA	59.839	CCCCAAACCCTAAACCCTAA	60.041
OvSSR174	TTCTGACGTTGGATGGACAA	60.088	ATGGACGGCTAGTCCATGAG	60.096
OvSSR175	GCACTTCTGCATTTTCGTCA	59.995	TCTCGCACTGCCTGAACTTA	59.74
OvSSR176	CTCTCCACGTGCATGTATGG	60.136	CGGCCTATCTTGAAATGTGG	60.46
OvSSR177	TATTAGGAAGGCACGGGATG	59.916	TAGAGCACACGCCACAACTC	60.056
OvSSR178	GAAGAACATGCGGTGGAGAT	60.081	GTCCCAGATCATCGTGTCG	60.063
OvSSR179	CCTGTCGCTGATGGAAAACT	60.255	CCATTCTGGCCAAGATGAAT	59.894
OvSSR180	TTGCTGCTTTCCTCCAGAAT	59.955	GTGGCTTCTGATCCCTCTCA	60.349
OvSSR181	TCGACGTATTCATGCGGATA	60.058	CGTGTTAACGTTCCCGTTTT	59.898
OvSSR182	ATCTCTCTTCCCCACCCACT	59.929	GCCGTCGAAGAAGAAAGTTG	59.993
OvSSR183	CGAAGTGTTCGACAGCATCT	59.037	ACCAGGTTGGTGATGGACTG	60.84
OvSSR184	CGTGTTAACGTTCCCGTTTT	59.898	TCGACGTATTCATGCGGATA	60.058
OvSSR185	AAAAGATTGCGTTGGGTCAC	59.978	GGCTAACGTTGTGGATTTGG	60.365
OvSSR186	CTGACATTGGATGGACAACG	59.96	ATGGACGCCAAGTCCATTAG	59.955
OvSSR187	TCTTTCTGGCCATCGAAATC	60.155	ATCCGGCTGAAGATGCATTA	60.574
OvSSR188	CCTCTTCTCCTCCTCCCTTG	60.319	GCATCCATCCATCCAATACA	59.157
OvSSR189	GCTACGCAGCTTGACTCCA	60.303	GAGCGAAAGTGTCACGTCAA	60.032
OvSSR190	TCGACGTATTCATGCGGATA	60.058	CGTGTTAACGTTCCCGTTTT	59.898
OvSSR191	AAGCAAGGTGCTGTGCTTCT	60.201	TGGTGTAACCGATGGTGATG	60.24
OvSSR192	GACCATGGCTAGGGTTACGA	59.955	CCCCTAATGCCTACGATTGA	59.916
OvSSR193	AATTCAACACGGGCTCAAAA	60.481	GCGGATTGGGTTCAAGAATA	59.901
OvSSR194	ATGGAACATCCACTGCCACT	60.395	TTGCAAGGACCACGTGATTA	60.111
OvSSR195	TTGTGGCACCGTCCATAGTA	59.988	TCTCCCAATTCAACCAGGTC	59.903
OvSSR196	AACCATGCACGATCAATCAA	59.931	TTCTCCGTTGATCGTTTTCC	60.051
OvSSR197	CGTGTTAACGTTCCCGTTTT	59.898	TCGACGTATTCATGCGGATA	60.058
OvSSR198	GAGGAGAATCGGGGAGAAAA	60.517	GGAGAACGAGCCGAAATAAA	59.297
OvSSR199	GGCATGTTCTTGTTTCGTGA	59.697	GAGGGTCTCTCGAAGCCTTT	59.957
OvSSR200	TGATGAGAGTCGTCCACAGG	59.82	TTGGGAGCTTCTTCCTTCAA	59.926
OvSSR201	TCGACGTATTCATGCGGATA	60.058	CGTGTTAACGTTCCCGTTTT	59.898
OvSSR202	CCGTGGATGTAGGAGGGTTA	59.807	GCAGTTTGGCTCCTTCTCTG	60.134
OvSSR203	CGTGTTAACGTTCCCGTTTT	59.898	TCGACGTATTCATGCGGATA	60.058
OvSSR204	GGACCACAACATTGATGACG	59.812	CGGGCTTTGTCCTTTATCAG	59.702
OvSSR205	AAGGAGCCCTGGTTTATGCT	60.096	GAAGGACCACCCTTGAGTGA	60.088
OvSSR206	ACCCAAACCCAATTTCCTTC	60.032	CCCTTTGAGCCTTAGCCTTT	59.85
OvSSR207	GAGTCATCTTTTGGCCTTCG	59.813	AATGCAAAGGAACCATCGAG	60.074
OvSSR208	CGCTCTAGAGGGGAATTTAGC	59.493	GGCTTTTCATGGGAAAGTAGG	59.952
OvSSR209	TCGACGTATTCATGCGGATA	60.058	CGTGTTAACGTTCCCGTTTT	59.898
OvSSR210	ATCGGATTTGAACCGATGAC	59.756	CCCCACCTTCTAGGCAAAGT	60.488
OvSSR211	CTGTCCATAGACATCGCAATC	58.187	CCCTGTACGTGGAATCTTTGA	59.978
OvSSR212	GGCTCCTGGAGTAGCCAAAT	60.599	CCGTCCGTGCAGTAACATTAT	59.897
OvSSR213	TCGACGTATTCATGCGGATA	60.058	CGTGTTAACGTTCCCGTTTT	59.898
OvSSR214	GTATTGCCCAGGGTTCAGTG	60.375	GAATCCAACAGGGTGTCGTC	60.372
OvSSR215	CTGTCCATAGACATCGCAATC	58.187	CCCTGTACGTGGAATCTTTGA	59.978
OvSSR216	CGTGTTAACGTTCCCGTTTT	59.898	TCGACGTATTCATGCGGATA	60.058
OvSSR217	ATCGGATTTGAACCGATGAC	59.756	CCCCACCTTCTAGGCAAAGT	60.488
OvSSR218	GTCGTCGGTTGTCGTTCTCT	60.307	CCTGTTCAACGAAACCACCT	60.005
OvSSR219	TTGTGGCACCGTCCATAGTA	59.988	TCTCCCAATTCAACCAGGTC	59.903
OvSSR220	TCGACGTATTCATGCGGATA	60.058	CGTGTTAACGTTCCCGTTTT	59.898
OvSSR221	CGTGTTAACGTTCCCGTTTT	59.898	TCGACGTATTCATGCGGATA	60.058
OvSSR222	TCGACGTATTCATGCGGATA	60.058	CGTGTTAACGTTCCCGTTTT	59.898
OvSSR223	ACATGAGGATGTGCCCTTTC	59.934	TTTGTGGGATACGTCGTGAA	59.964
OvSSR224	CACTGGAGGTGATCCTGGTT	59.962	GATTCTCCGGTCGAAATACG	59.528
OvSSR225	GGCTCCTGGAGTAGCCAAAT	60.599	CCGTCCGTGCAGTAACATTAT	59.897
OvSSR226	TCTCCCAATTCAACCAGGTC	59.903	TTGTGGCACCGTCCATAGTA	59.988
OvSSR227	CGATTTATTGACCGGGACAC	60.192	GACGAGCTGCATATCGTGAC	59.43
OvSSR228	TTGTGGCACCGTCCATAGTA	59.988	TCTCCCAATTCAACCAGGTC	59.903
OvSSR229	CGTGTTAACGTTCCCGTTTT	59.898	TCGACGTATTCATGCGGATA	60.058
OvSSR230	TCGACGTATTCATGCGGATA	60.058	CGTGTTAACGTTCCCGTTTT	59.898
OvSSR231	TCGACGTATTCATGCGGATA	60.058	CGTGTTAACGTTCCCGTTTT	59.898
OvSSR232	TCGACGTATTCATGCGGATA	60.058	CGTGTTAACGTTCCCGTTTT	59.898
OvSSR233	TCGACGTATTCATGCGGATA	60.058	CGTGTTAACGTTCCCGTTTT	59.898
OvSSR234	ATGGCGATATCCTCACCAAA	60.296	GAGGGAACGATGACAGCCTA	60.218
OvSSR235	TCGACGTATTCATGCGGATA	60.058	CGTGTTAACGTTCCCGTTTT	59.898
OvSSR236	CTGTCCATAGACATCGCAATC	58.187	CCCTGTACGTGGAATCTTTGA	59.978
OvSSR237	TTATCGAGCGTCATTCGTGA	60.366	GGGAATTGTCTGGAAGGTGA	59.903
OvSSR238	TTGGGAGCTTCTTCCTTCAA	59.926	TGATGAGAGTCGTCCACAGG	59.82
OvSSR239	CGTGTTAACGTTCCCGTTTT	59.898	TCGACGTATTCATGCGGATA	60.058
OvSSR240	CTGGACTGTGCAATCCATCA	60.688	AGCAATGCAAACAGCATGAG	60.019
OvSSR241	CGTGTTAACGTTCCCGTTTT	59.898	TCGACGTATTCATGCGGATA	60.058
OvSSR242	CGTGTTAACGTTCCCGTTTT	59.898	TCGACGTATTCATGCGGATA	60.058
OvSSR243	GTGGATGTTCTGCATGATGG	59.925	GAGTTCGCTCAGTTCGAAGG	60.134
OvSSR244	CCCTGTACGTGGAATCTTTGA	59.978	CTGTCCATAGACATCGCAATC	58.187
OvSSR245	TCGACGTATTCATGCGGATA	60.058	CGTGTTAACGTTCCCGTTTT	59.898
OvSSR246	CCCCACCTTCTAGGCAAAGT	60.488	ATCGGATTTGAACCGATGAC	59.756
OvSSR247	GGTACTGATCGAAGGCAAGG	59.694	GGCTTCACGGGTCATGTAGT	59.997
OvSSR248	TCGACGTATTCATGCGGATA	60.058	CGTGTTAACGTTCCCGTTTT	59.898
OvSSR249	ATAAGCCAGATGACGGAACG	60.096	ATCAAAACCCCTTCCCAAAC	60.032
OvSSR250	CGATGTGCATGGAATCACTT	59.527	TGCAATAACAAGGGCAAACA	60.111
OvSSR251	CGTGTTAACGTTCCCGTTTT	59.898	TCGACGTATTCATGCGGATA	60.058
OvSSR252	GTTTCTTCGCCCATCAGTTC	59.676	TGGACCTGATGTCCTTTTCC	59.903
OvSSR253	CGTGTTAACGTTCCCGTTTT	59.898	TCGACGTATTCATGCGGATA	60.058
OvSSR254	TTGTCGATCAGGTTCAGCAG	59.984	ATCCTGGAAGGACCTGGAGT	59.929
OvSSR255	TCGACGTATTCATGCGGATA	60.058	CGTGTTAACGTTCCCGTTTT	59.898
OvSSR256	CTGATAGCCGGTCAGGTTCT	59.308	ACTTCAGTTTCCAGCGTGGT	59.769
OvSSR257	TACCGGAGTTCGCTGAAGAC	60.397	TGCAGGATGACGATGTGG	60.212
OvSSR258	GTAAATCTGCGCCTGCAAC	59.44	GCATTGGTGAAGACGGCTAT	60.103
OvSSR259	CGTGTTAACGTTCCCGTTTT	59.898	TCGACGTATTCATGCGGATA	60.058
OvSSR260	GTCGACGGACTGCTCGTT	59.988	GACACGATGAGCGTGAAGG	60.419
OvSSR261	TCGACGTATTCATGCGGATA	60.058	CGTGTTAACGTTCCCGTTTT	59.898
OvSSR262	CGTGTTAACGTTCCCGTTTT	59.898	TCGACGTATTCATGCGGATA	60.058
OvSSR263	CCCTGTACGTGGAATCTTTGA	59.978	CTGTCCATAGACATCGCAATC	58.187
OvSSR264	CAGTTCCTCGCTCCAGCTTA	60.668	CTGCTGCTGCGCTACTTCTA	59.679
OvSSR265	CGTGTTAACGTTCCCGTTTT	59.898	TCGACGTATTCATGCGGATA	60.058
OvSSR266	TCGACGTATTCATGCGGATA	60.058	CGTGTTAACGTTCCCGTTTT	59.898
OvSSR267	CGTGTTAACGTTCCCGTTTT	59.898	TCGACGTATTCATGCGGATA	60.058
OvSSR268	TGAAGGTGCTGGAAAAGACC	60.232	GCTGAATCCCTTGAAACCAG	59.67
OvSSR269	CGTGTTAACGTTCCCGTTTT	59.898	TCGACGTATTCATGCGGATA	60.058
OvSSR270	AACCAATTTGAACCGCTCAC	59.978	TTCGAACCGTCTTCCAAATC	60.051
OvSSR271	TGATGAGAGTCGTCCACAGG	59.82	TTGGGAGCTTCTTCCTTCAA	59.926
OvSSR272	CGTGTTAACGTTCCCGTTTT	59.898	TCGACGTATTCATGCGGATA	60.058
OvSSR273	TAGGCGAACAGCAGGAAACT	60.015	TCCCCATAGTGCCATAGTCTG	59.963
OvSSR274	GGTCGATCTTGTCCCACTTC	59.511	AAGCGATGAGCAAGCAGATT	60.125
OvSSR275	CCCCACCTTCTAGGCAAAGT	60.488	ATCGGATTTGAACCGATGAC	59.756
OvSSR276	TCTCAGCGTGAGACCAAGG	60.121	GGCTGACGAGGTATCACCAT	59.957
OvSSR277	TCGACGTATTCATGCGGATA	60.058	CGTGTTAACGTTCCCGTTTT	59.898
OvSSR278	CGTGTTAACGTTCCCGTTTT	59.898	TCGACGTATTCATGCGGATA	60.058
OvSSR279	GGCTCCTGGAGTAGCCAAAT	60.599	CCGTCCGTGCAGTAACATTAT	59.897
OvSSR280	CCGTCCGTGCAGTAACATTAT	59.897	GGCTCCTGGAGTAGCCAAAT	60.599
OvSSR281	ACCCCACCGCCATATTATTT	60.28	CAGTGCGTAATCGGAGGTTT	60.132
OvSSR282	TCGACGTATTCATGCGGATA	60.058	CGTGTTAACGTTCCCGTTTT	59.898
OvSSR283	TTGTGGCACCGTCCATAGTA	59.988	TCTCCCAATTCAACCAGGTC	59.903
OvSSR284	CGTGTTAACGTTCCCGTTTT	59.898	TCGACGTATTCATGCGGATA	60.058
OvSSR285	CTTCGACCATGACCACATTG	59.96	TTCCAGGTACTGGGCGTAAG	60.125
OvSSR286	TCGACGTATTCATGCGGATA	60.058	CGTGTTAACGTTCCCGTTTT	59.898
OvSSR287	CCCTGTACGTGGAATCTTTGA	59.978	CTGTCCATAGACATCGCAATC	58.187
OvSSR288	TCTGAATTTTCCACGGAAGC	60.192	AGGGCTATGGGGAAAGATGT	59.789
OvSSR289	CACTGGAGGTGATCCTGGTT	59.962	GATTCTCCGGTCGAAATACG	59.528
OvSSR290	CCCTGTACGTGGAATCTTTGA	59.978	CTGTCCATAGACATCGCAATC	58.187
OvSSR291	TCGACGTATTCATGCGGATA	60.058	CGTGTTAACGTTCCCGTTTT	59.898
OvSSR292	CGTGTTAACGTTCCCGTTTT	59.898	TCGACGTATTCATGCGGATA	60.058
OvSSR293	GTCCATCGAGCCGTGATAGT	60.104	CAAGACCAGTGTCAGCCAAC	59.31
OvSSR294	CGTGTTAACGTTCCCGTTTT	59.898	TCGACGTATTCATGCGGATA	60.058
OvSSR295	CCCTGTACGTGGAATCTTTGA	59.978	CTGTCCATAGACATCGCAATC	58.187
OvSSR296	CGTGTTAACGTTCCCGTTTT	59.898	TCGACGTATTCATGCGGATA	60.058
OvSSR297	AGACAACTGATCGGGGATTG	59.927	ATTTTAGCCTCGCCCTCACT	60.228
OvSSR298	TCTCCCAATTCAACCAGGTC	59.903	TTGTGGCACCGTCCATAGTA	59.988
OvSSR299	CCGTCCGTGCAGTAACATTAT	59.897	GGCTCCTGGAGTAGCCAAAT	60.599
OvSSR300	TCTCCCAATTCAACCAGGTC	59.903	TTGTGGCACCGTCCATAGTA	59.988

## Sheet: Table S2
Supplementary Table S2 SSR primer sequences used to genotype the progeny of combination 1.
Primer	Forward primer sequence	Tm(℃)	Reverse primer sequence	Tm(℃）
OvSSR012	TGAGAAATGAGGGTGCAAGA	59.369	GCCAAACACCCTCTAAATGC	59.574
OvSSR017	CAGCAGCAACAAATGCAGAT	60.019	ATCGTCCAAGGACTCCCTCT	60.073
OvSSR036	TCACCGTTTCGCGTTCTAAT	60.637	GACACATACGAAATCAAGGGTCT	59.4
OvSSR053	CGAAGTCATGAAACGCACAC	60.31	AAAAGCGTGCCAGAATTGTC	60.257
OvSSR062	AAATGGATGGCTCAGATTGG	59.894	TGCATTATGATGACCGATGC	60.463
OvSSR083	ATTGGCGTCTTTGGATTTTG	59.938	CCGAACCGTCTCTTCTTCTG	59.982
OvSSR091	GGTTGGTGTTGGGAGCTGTA	60.954	CATGTCGATCTTTGCCCTCT	60.218
OvSSR126	TGCAGCATGAGCACACATAG	59.595	GGGTGGCAGAGAGAGAGAGA	59.663
OvSSR128	AATGTGGTCACAGCGAATGA	60.12	ATGCAACCTACCCACCATGT	60.119
OvSSR131	AGAAACAAAGTCGGCTGCAT	59.882	GTTTTGACCGCAAATTCCAT	59.807
OvSSR145	ACGCGCCATAAACACATACA	60.021	GCTGAAGCTCTAGCCTCCAA	59.859
OvSSR176	CTCTCCACGTGCATGTATGG	60.136	CGGCCTATCTTGAAATGTGG	60.46
OvSSR180	TTGCTGCTTTCCTCCAGAAT	59.955	GTGGCTTCTGATCCCTCTCA	60.349
OvSSR196	AACCATGCACGATCAATCAA	59.931	TTCTCCGTTGATCGTTTTCC	60.051
OvSSR200	TGATGAGAGTCGTCCACAGG	59.82	TTGGGAGCTTCTTCCTTCAA	59.926
OvSSR209	TCGACGTATTCATGCGGATA	60.058	CGTGTTAACGTTCCCGTTTT	59.898
OvSSR220	TCGACGTATTCATGCGGATA	60.058	CGTGTTAACGTTCCCGTTTT	59.898
OvSSR238	TTGGGAGCTTCTTCCTTCAA	59.926	TGATGAGAGTCGTCCACAGG	59.82
OvSSR271	TGATGAGAGTCGTCCACAGG	59.82	TTGGGAGCTTCTTCCTTCAA	59.926
OvSSR291	TCGACGTATTCATGCGGATA	60.058	CGTGTTAACGTTCCCGTTTT	59.898

## Sheet: Table S3
Supplementary Table S3 SSR primer sequences used to genotype the progeny of combination 2.
Primer	Forward primer sequence	Tm(℃)	Reverse primer sequence	Tm(℃）
OvSSR009	ACGTTGCCGAAGGTATAACG	60.018	CCAGCTTGTTTCCTCCTCAC	59.844
OvSSR013	TCCAAAGTCCAAACCCACTC	59.943	CAGTGGTGATGGTGAAAACG	60.001
OvSSR018	GGTTCGGAGGGGAATTAAGA	60.258	CTTTCCAAAACCCCAGTCAA	59.942
OvSSR029	CGTGTTAACGTTCCCGTTTT	59.898	TCGACGTATTCATGCGGATA	60.058
OvSSR034	AGCCCACCCCACTTTATTTT	59.704	GCTCAAATGGGGTTTTAGCA	60.074
OvSSR036	TCACCGTTTCGCGTTCTAAT	60.637	GACACATACGAAATCAAGGGTCT	59.4
OvSSR041	TGCAACAATTACCCCACCTT	60.227	GCTTCGGTTTGTATTCTTTTCG	60.128
OvSSR045	GTTTCTGTTGGACGGGAGAA	60.088	GGCTTCTGTAACACCCCGTA	59.993
OvSSR079	GGGACGGAGGGAGTATTTTC	59.766	ATTCCCCGTCACAGTCACTC	59.969
OvSSR096	ACTGCTATGGCTGCTCGTCT	60.187	AAGGGCAACCCTTATCCAAG	60.312
OvSSR107	TCAACCGACCTTTTCCTTTC	59.146	CCCAATATCTGCATGCTTGAC	60.484
OvSSR136	GGAGTGGTGTTGTCCGAAGT	60.009	TAAAGGATCGGTGTGGGAAG	59.926
OvSSR165	CGTGTTAACGTTCCCGTTTT	59.898	TCGACGTATTCATGCGGATA	60.058
OvSSR168	CGTGTTAACGTTCCCGTTTT	59.898	TCGACGTATTCATGCGGATA	60.058
OvSSR185	AAAAGATTGCGTTGGGTCAC	59.978	GGCTAACGTTGTGGATTTGG	60.365
OvSSR197	CGTGTTAACGTTCCCGTTTT	59.898	TCGACGTATTCATGCGGATA	60.058
OvSSR200	TGATGAGAGTCGTCCACAGG	59.82	TTGGGAGCTTCTTCCTTCAA	59.926
OvSSR210	ATCGGATTTGAACCGATGAC	59.756	CCCCACCTTCTAGGCAAAGT	60.488
OvSSR213	TCGACGTATTCATGCGGATA	60.058	CGTGTTAACGTTCCCGTTTT	59.898
OvSSR216	CGTGTTAACGTTCCCGTTTT	59.898	TCGACGTATTCATGCGGATA	60.058
OvSSR250	CGATGTGCATGGAATCACTT	59.527	TGCAATAACAAGGGCAAACA	60.111
OvSSR255	TCGACGTATTCATGCGGATA	60.058	CGTGTTAACGTTCCCGTTTT	59.898
OvSSR278	CGTGTTAACGTTCCCGTTTT	59.898	TCGACGTATTCATGCGGATA	60.058

## Sheet: Table S4
Supplementary Table S4 SSR primer sequences used to genotype the progeny of combination 3.
Primer	Forward primer sequence	Tm(℃)	Reverse primer sequence	Tm(℃）
OvSSR004	ATAAGCAAATTTCGGGACGA	59.547	CTGTAGGGCAGCTTGGTTTC	59.875
OvSSR009	ACGTTGCCGAAGGTATAACG	60.018	CCAGCTTGTTTCCTCCTCAC	59.844
OvSSR017	CAGCAGCAACAAATGCAGAT	60.019	ATCGTCCAAGGACTCCCTCT	60.073
OvSSR039	TTTAAGGAAAATGGCGCAAG	60.198	AAATCCTCACGCACTTCCAC	60.119
OvSSR083	ATTGGCGTCTTTGGATTTTG	59.938	CCGAACCGTCTCTTCTTCTG	59.982
OvSSR091	GGTTGGTGTTGGGAGCTGTA	60.954	CATGTCGATCTTTGCCCTCT	60.218
OvSSR095	GTCGTGCATCCCCATTATTC	60.163	CACGTGTTTGGACGCATTAT	59.469
OvSSR098	AATCAAGAGCGGCAGAGTGT	60.02	CTGCGTTGCTGACTGGATTA	60.011
OvSSR118	TCAAATTCGCATCCCTGATT	60.414	CACCCTCACAAAATCCCCTA	59.784
OvSSR126	TGCAGCATGAGCACACATAG	59.595	GGGTGGCAGAGAGAGAGAGA	59.663
OvSSR128	AATGTGGTCACAGCGAATGA	60.12	ATGCAACCTACCCACCATGT	60.119
OvSSR131	AGAAACAAAGTCGGCTGCAT	59.882	GTTTTGACCGCAAATTCCAT	59.807
OvSSR176	CTCTCCACGTGCATGTATGG	60.136	CGGCCTATCTTGAAATGTGG	60.46
OvSSR209	TCGACGTATTCATGCGGATA	60.058	CGTGTTAACGTTCCCGTTTT	59.898
OvSSR250	CGATGTGCATGGAATCACTT	59.527	TGCAATAACAAGGGCAAACA	60.111
OvSSR255	TCGACGTATTCATGCGGATA	60.058	CGTGTTAACGTTCCCGTTTT	59.898
OvSSR291	TCGACGTATTCATGCGGATA	60.058	CGTGTTAACGTTCCCGTTTT	59.898

## Sheet: Table S5
Supplementary Table S5 SSR primer sequences used to genotype the progeny of combination 4.
Primer	Forward primer sequence	Tm(℃)	Reverse primer sequence	Tm(℃）
OvSSR041	TGCAACAATTACCCCACCTT	60.227	GCTTCGGTTTGTATTCTTTTCG	60.128
OvSSR053	CGAAGTCATGAAACGCACAC	60.31	AAAAGCGTGCCAGAATTGTC	60.257
OvSSR070	CAATTCCAAGCCCATAACCA	60.692	TGAGAGAGAGAGGCGAGAGG	59.962
OvSSR079	GGGACGGAGGGAGTATTTTC	59.766	ATTCCCCGTCACAGTCACTC	59.969
OvSSR091	GGTTGGTGTTGGGAGCTGTA	60.954	CATGTCGATCTTTGCCCTCT	60.218
OvSSR126	TGCAGCATGAGCACACATAG	59.595	GGGTGGCAGAGAGAGAGAGA	59.663
OvSSR165	CGTGTTAACGTTCCCGTTTT	59.898	TCGACGTATTCATGCGGATA	60.058
OvSSR168	CGTGTTAACGTTCCCGTTTT	59.898	TCGACGTATTCATGCGGATA	60.058
OvSSR180	TTGCTGCTTTCCTCCAGAAT	59.955	GTGGCTTCTGATCCCTCTCA	60.349
OvSSR181	TCGACGTATTCATGCGGATA	60.058	CGTGTTAACGTTCCCGTTTT	59.898
OvSSR190	TCGACGTATTCATGCGGATA	60.058	CGTGTTAACGTTCCCGTTTT	59.898
OvSSR197	CGTGTTAACGTTCCCGTTTT	59.898	TCGACGTATTCATGCGGATA	60.058
OvSSR201	TCGACGTATTCATGCGGATA	60.058	CGTGTTAACGTTCCCGTTTT	59.898
OvSSR209	TCGACGTATTCATGCGGATA	60.058	CGTGTTAACGTTCCCGTTTT	59.898
OvSSR220	TCGACGTATTCATGCGGATA	60.058	CGTGTTAACGTTCCCGTTTT	59.898
OvSSR238	TTGGGAGCTTCTTCCTTCAA	59.926	TGATGAGAGTCGTCCACAGG	59.82
OvSSR250	CGATGTGCATGGAATCACTT	59.527	TGCAATAACAAGGGCAAACA	60.111
OvSSR253	CGTGTTAACGTTCCCGTTTT	59.898	TCGACGTATTCATGCGGATA	60.058
OvSSR255	TCGACGTATTCATGCGGATA	60.058	CGTGTTAACGTTCCCGTTTT	59.898
OvSSR262	CGTGTTAACGTTCCCGTTTT	59.898	TCGACGTATTCATGCGGATA	60.058

## Sheet: Table S6
Supplementary Table S6 SSR primer sequences used to genotype the progeny of combination 5.
Primer	Forward primer sequence	Tm(℃)	Reverse primer sequence	Tm(℃）
OvSSR020	GGCTCCTTGCTGTGATAAGG	59.836	GAGAAATGGCCATGCTTGAT	60.043
OvSSR023	GCGATCTGGCCAAATGTAAT	59.929	ATTGACGGAGGAGAAGCTCA	59.95
OvSSR034	AGCCCACCCCACTTTATTTT	59.704	GCTCAAATGGGGTTTTAGCA	60.074
OvSSR050	CAGCTTCAGCATCCTTTTCC	59.955	CAGCCCTTGCATCTATGGTT	60.096
OvSSR053	CGAAGTCATGAAACGCACAC	60.31	AAAAGCGTGCCAGAATTGTC	60.257
OvSSR070	CAATTCCAAGCCCATAACCA	60.692	TGAGAGAGAGAGGCGAGAGG	59.962
OvSSR102	GGAAGGTTGTCGCATCCTAA	60.074	AAGCATGCAGAAAAGCCAGT	60.022
OvSSR107	TCAACCGACCTTTTCCTTTC	59.146	CCCAATATCTGCATGCTTGAC	60.484
OvSSR118	TCAAATTCGCATCCCTGATT	60.414	CACCCTCACAAAATCCCCTA	59.784
OvSSR124	AAGGTTAAGCATGCCCAAAA	59.586	GACCCGGGATAAAGTGTTGA	59.79
OvSSR130	TAGCAGCCCCAATCTTAACG	60.223	ATGTTCTCAACGCCTCCATC	60.081
OvSSR168	CGTGTTAACGTTCCCGTTTT	59.898	TCGACGTATTCATGCGGATA	60.058
OvSSR176	CTCTCCACGTGCATGTATGG	60.136	CGGCCTATCTTGAAATGTGG	60.46
OvSSR184	CGTGTTAACGTTCCCGTTTT	59.898	TCGACGTATTCATGCGGATA	60.058
OvSSR188	CCTCTTCTCCTCCTCCCTTG	60.319	GCATCCATCCATCCAATACA	59.157
OvSSR197	CGTGTTAACGTTCCCGTTTT	59.898	TCGACGTATTCATGCGGATA	60.058
OvSSR209	TCGACGTATTCATGCGGATA	60.058	CGTGTTAACGTTCCCGTTTT	59.898
OvSSR213	TCGACGTATTCATGCGGATA	60.058	CGTGTTAACGTTCCCGTTTT	59.898
OvSSR255	TCGACGTATTCATGCGGATA	60.058	CGTGTTAACGTTCCCGTTTT	59.898
OvSSR262	CGTGTTAACGTTCCCGTTTT	59.898	TCGACGTATTCATGCGGATA	60.058

## Sheet: Table S7
Supplementary Table S7 SSR primer sequences used to genotype the progeny of combination 6.
Primer	Forward primer sequence	Tm(℃)	Reverse primer sequence	Tm(℃）
OvSSR013	TCCAAAGTCCAAACCCACTC	59.943	CAGTGGTGATGGTGAAAACG	60.001
OvSSR050	CAGCTTCAGCATCCTTTTCC	59.955	CAGCCCTTGCATCTATGGTT	60.096
OvSSR062	AAATGGATGGCTCAGATTGG	59.894	TGCATTATGATGACCGATGC	60.463
OvSSR070	CAATTCCAAGCCCATAACCA	60.692	TGAGAGAGAGAGGCGAGAGG	59.962
OvSSR083	ATTGGCGTCTTTGGATTTTG	59.938	CCGAACCGTCTCTTCTTCTG	59.982
OvSSR120	AACCGGAAGATAGGAGGTTCA	59.948	CCCTCCATCAACATCAACTACA	59.853
OvSSR126	TGCAGCATGAGCACACATAG	59.595	GGGTGGCAGAGAGAGAGAGA	59.663
OvSSR130	TAGCAGCCCCAATCTTAACG	60.223	ATGTTCTCAACGCCTCCATC	60.081
OvSSR184	CGTGTTAACGTTCCCGTTTT	59.898	TCGACGTATTCATGCGGATA	60.058
OvSSR197	CGTGTTAACGTTCCCGTTTT	59.898	TCGACGTATTCATGCGGATA	60.058
OvSSR213	TCGACGTATTCATGCGGATA	60.058	CGTGTTAACGTTCCCGTTTT	59.898
OvSSR221	CGTGTTAACGTTCCCGTTTT	59.898	TCGACGTATTCATGCGGATA	60.058
OvSSR251	CGTGTTAACGTTCCCGTTTT	59.898	TCGACGTATTCATGCGGATA	60.058
OvSSR255	TCGACGTATTCATGCGGATA	60.058	CGTGTTAACGTTCCCGTTTT	59.898
OvSSR261	TCGACGTATTCATGCGGATA	60.058	CGTGTTAACGTTCCCGTTTT	59.898
OvSSR277	TCGACGTATTCATGCGGATA	60.058	CGTGTTAACGTTCCCGTTTT	59.898

## Sheet: Table S8
Supplementary Table S8 Relative contents of volatile organic compounds (VOCs) in the leaves of seven oregano genotypes used as parents in six crosses.
No.	Composition	RI Cal	RI Lit	Relative content（%）
				Ovh	Ovv	Ovs	Ovhs	Ovc	Omh	Ov
1	Carvacrol	1306	1299	15.59	22.28	9.17	32.76	-	3.06	-
2	Thymol	1298	1291	21.34	0.34	14.93	-	-	16.71	-
3	γ-Terpinene	1057	1060	16.75	8.4	14.89	9.98	7.02	5.87	-
4	p-Cymene	1022	1025	13.25	13.53	13.25	13.51	1.74	8.18	0.85
5	β-Caryophyllene	1418	1419	2.67	6.41	2.67	7.6	11.25	6.2	21.62
6	Sabinene hydrate	1063	1070	0.6	-	-	-	2.6	20.17
7	α-Farnesene	1509	1508	-	-	-	-	-	1.41	4.89
8	Linalool	1098	1099	-	-	-	-	-	0.81	1.33
9	Sabinene	964	974	4.64	5.43	5.64		18.32	5.18	1.44
10	1-Octen-3-ol	968	980	0.8	-	0.8	0.49	1.74		1.84
11	Humulene	1453	1454	-	1.83	-	1.49	2.72	0.87	4.88
12	β-Ocimene	1036	1037	-	6.42	-	-	15.49	6.23	20.05
13	α-Ocimene	1045	1047	-	-	-	-	6.64	-	7.75
14	Terpinen-4-ol	1172	1177	-	-	-	-	-	1.01	-
15	α-Terpinene	1017	1014	3.43	1.6	-	-	-	1.52	-
16	Germacrene D	1482	1481	3.8	11.94	4.8	5.69	10.25	6.27	22.01
17	Thymoquinone	1254	1250	4.23	0.83	5.23	0.95	-	-	-
18	1,8-Cineole	1027	1032	0.65	-	-	-	-	-	1.74
19	Bicyclogermacrene	1495	1495	-	1.62	-	1.11	8.26	3.83	1.52
20	β-Myrcene	987	991	2.35	3.29	3.35	4.67	2.67	2.38	1.34
21	Cadinene	1525	1513	1.61	1.3	1.61	1.19	1.73	3.02	0.49
22	Alloocimene	1127	1131	-	1.22	-	-	-	-	1.65
23	Linalyl acetate	1262	1257	-	-	-	-	-	5.38	-
24	Carvacrol methyl ether	1248	1244	-	3.41	1.89	1.98	-	-	-
25	β-Bisabolene	1510	1509	4.32	6.55	6.32	2.11	7.86	-	-

## Sheet: Table S9
Supplementary Table S9 Relative contents of VOCs in the leaves of 37 F1 hybrids.
No.	Composition	RI Cal	RI Lit	Relative content（%）
				F1-1	F1-2	F1-3	F1-4	F1-5	F1-6	F1-7	F1-8	F1-9	F1-10	F1-11	F1-12	F1-13	F1-14	F1-15	F1-16	F1-17	F1-18	F1-19	F1-20	F1-21	F1-22	F1-23	F1-24	F1-25	F1-26	F1-27	F1-28	F1-29	F1-30	F1-31	F1-32	F1-33	F1-34	F1-35	F1-36	F1-37
1	Carvacrol	1306	1299	-	0.07	0.09	0.13	-	0.33	62.26	23.74	14.15	-	15.85	2.34	8.58	4.58	2.32	-	15.99	-	30.3	2.36	-	-	31.48	50.05	52.65	63.52	35.34	0.64	-	-	10.94	5.28	52.66	26.47	-	16.34	0.45
2	Thymol	1298	1291	-	-	3.46	-	0.4	-	-	-	14.82	-	-	4.34	4.15	36.8	46.57	3.58	1.01	12.88	-	6.04	-	17.1	0.13	-	-	-	16.18	24.74	-	-	-	-	-	20.95	1.34	-	8.94
3	γ-Terpinene	1057	1060	2.98	0.8	28.6	23.8	11.97	35.79	21.11	42.37	46.3	0.85	15.86	25.74	23.55	12.72	13.41	6.47	16.58	9.97	6.37	12.64	1.33	4.77	21.14	8	18.74	11.3	15.25	30.92	11.29	5.84	30.89	5.33	17.48	13.68	6.17	3.55	7.67
4	p-Cymene	1022	1025	2.35	3.98	17.32	13.6	7.17	21.56	8.79	17.54	12.02	2.29	8.96	6.02	23.43	14.78	19.56	43.39	10.85	36.42	23.41	26.21	1.18	33.44	23.87	27.39	12.88	13.03	17.43	22.44	3.23	9.61	23.66	8.24	15.64	10.24	54.99	25.14	5.36
5	β-Caryophyllene	1418	1419	13.36	19.5	8.84	0.49	10.4	4.43	1.01	4.44	1.25	12.66	10.73	5.86	1.55	2.49	5.69	6.91	9.17	12.86	10.57	3.31	3.39	10.69	3.91	4.71	3.79	3.26	2.75	1.12	9.23	13.74	2.63	10.92	1.56	-	4.48	4.87	11.14
6	Sabinene hydrate	1063	1070	27.93	1.23	-	18.23	18.96	-	-	-	0.06	-	15.73	22.87	18.08	0.64	0.16	-	15.82	0.27	0.44	18	36.14	0.53	-	-	-	-	-	0.11	-	-	-	-	-	9.71	-	22.3	19.52
7	α-Farnesene	1509	1508	0.55	1.73	1.39		2.45	0.99	-	-	-	-	-	-	-	-	-	-	-	-	-	-	-	-	-	-	-	-	-	-	-	-	-	-	-	-	-	-	-
8	Linalool	1098	1099	1.52	0.51	0.1	0.12	0.09	0.53	-	-	-	0.24	0.31	-	0.58	0.49	0.28		0.44	0.59	1.92	-	0.72	1.1	-	-	-	-	-	0.13	0.95	1.47	-	3.35	-	-	-	0.49	-
9	Sabinene	964	974	7.23	-	0.7	5.13	3.24	5.77	-	-	-	13.54	6.74	6.57	3.21	5.29	-	4.15	6.2	-	0.35	3.4	9.45	0.11	-	-	-	-	-	-	-	2.04	-	2.54	-	1.79	6.42	5.7	15.2
10	1-Octen-3-ol	968	980	0.42	-	-	0.16	-	-	-	0.19	-	-	-	-	0.1	-	-	-	0.22	-	-	0.08	-	-	-	-	-	0.46	-	0.47	-	1.1	-	0.39	-	0.48	0.28	0.07	-
11	Humulene	1453	1454	1.83	2.88	1.09	6.4	0.8	0.65	-	-	-	0.33	0.3	0.38	-	-	-	-	0.41	0.95	0.74	0.62	0.33	0.88	0.5	-	-	-	0.12	-	-	2.13	-	0.41	-	-	-	-	0.33
12	β-Ocimene	1036	1037	6.53	25.3	6.93	-	7.81	5.13	-	-	-	27.05	9.56	-	2.14	3.77	-	10.12	4.06	5.19	3.8	1.37	4.86	1.43	1	-	-	-	-	5.75	39.63	20.19	7.94	27.74	-	-	8.91	-	5.29
13	α-Ocimene	1045	1047	6.58	14.45	13.29	1.16	1.35	0.83	-	-	-	5.05	1.24	-	0.09	0.48	-	2.15	1.77	0.12	0.21	0	0.53	0.09	-	-	-	-	-	0.6	21.27	1.63	5.18	2.08	-	-	2.7	-	0.8
14	Terpinen-4-ol	1172	1177	0.14	-	-	0.47	0.37	-	-	-	-	-	-	-	-	-	-	-	-	-	-	-	-	-	-	-	-	-	-	-	-	-	-	-	-	-	-	0.42	0.39
15	α-Terpinene	1017	1014	0.96	-	1.96	2.03	1.06	1.8	2.55	4.37	4.78	-	-	-	-	-	-	-	-	-	-	-	-	-	-	-	-	-	-	3.48	-	0.27	2.77	-	2.53	1.89		0.97	1.41
16	Germacrene D	1482	1481	14.87	9.54	13.68	3.08	16.68	8.17	1.01	2.45	3.08	8.42		15.28	2.22		2.22	2.87	3.99	2.25	0.87	2.07	5.03	2.19	3.16	2.76	2.9	1.04	1.96	1.99	11.06	14.83	8.55	15.24	4.77	1.77	1.6	1.11	-
17	1,8-Cineole	1027	1032	-	0.66	0.45	0.3	0.73	0.66	-	-	-	-	-	-	-	-	-	-	-	-	-	-	-	-	-	-	-	-	-	-	-	11.33	-	9.03	-	-	-	-	0.27
18	Bicyclogermacrene	1495	1495	0.21	0.08	0.12	-	3.94	9.28	0.48	0.12		14.98	0.46	1.58	1.77	2.78		5.31	0.62	4.2	4.64	2.91	3.24	3.85		0.57	1.6	0.21	0.14	0.94	-	-	1.65	-	0.18	-	4.92	4.38	0.35
19	β-Myrcene	987	991	1.45	1.34	0.81	1.53	0.9	0.72	1.04	1.57	1.22	1.14	3.16	1.09	1.33	1.54	1.06	1.1	1	1.1	1.52	1.15	1.64	0.93	1.22	1.01	1.11	1.23	1.84	1.93	-	0.5	2.57	0.46	1.91	1.47	0.32	0.71	2.37
20	Cadinene	1525	1513	-	-	-	-	-	-	-	-	-	-	-	-	-	-	-	-	-	-	-	-	-	-	-	-	-	-	-	-	-	-	-	-	-	-	-	-	-
21	Linalyl acetate	1262	1257	4.58	11.74	-	-	-	-	-	-	-	2.47	-	-	-	-	-	2.93	1.03	-	6.31	-	23.07	8.83	-	-	-	-	-	-	-	-	-	-	-	-	0.3	-	1.38
22	Carvacrol methyl ether	1248	1244	-	-	-	-	-	-	-	-	-	-	1.14	0.44	-	-	-		0.71	6.92	1.22	8.9	-	5.94	6.9	0.56	0.86	0.23	0.88	1.84	0.76	-	1.13	3.16	-	1.52	-	0.06	-
23	β-Bisabolene	1510	1509	-	-	-	-	-	-	-	-	-	-	-	-	-	-	-	-	-	-	-	-	-	-	-	-	-	-	-	1.48	1.21	13.6	0.61	3.9	2.1	3.38	4.31	6.59	7.74
